# Supplementary material for: Accuracy of Computer-Aided Detection of Occupational Lung Disease: Silicosis and Pulmonary Tuberculosis in Ex-Miners from the South African Gold Mines
Source: Int J Environ Res Public Health. 2022 Sep 29;19(19):12402. doi: 10.3390/ijerph191912402 (PMC9565035; doi:10.3390/ijerph191912402)
Supplement: Supplementary file 1 [file ijerph-19-12402-s001.zip]

Archive with 1 entries (1 files):
- ijerph-1862372-SI.pdf
